# Supplementary material for: Acceptability, Usability and Weight Loss Outcomes in a Randomized Cross-Over Study of Commercially Available Portion Size Tools in an Overweight South Asian Community
Source: Int J Environ Res Public Health. 2022 Jun 23;19(13):7714. doi: 10.3390/ijerph19137714 (PMC9266172; doi:10.3390/ijerph19137714)
Supplement: Supplementary file 1 [file ijerph-19-07714-s001.zip]

Archive with 1 entries (1 files):
- ijerph-1747504-supplementary.pdf
